# Supplementary material for: Prognostic Effects of Vasomotor Reactivity during Targeted Temperature Management in Post-Cardiac Arrest Patients: A Retrospective Observational Study
Source: J Clin Med. 2021 Jul 30;10(15):3386. doi: 10.3390/jcm10153386 (PMC8348065; doi:10.3390/jcm10153386)
Supplement: Supplementary file 1 [file jcm-10-03386-s001.zip]

Archive with 1 entries (1 files):
- jcm-1268971-supplementary.pdf
